# Supplementary material for: Anthocyanins in Black Soybean Coats Promote Apoptosis in Hepatocellular Carcinoma Cells by Regulating the JAK2/STAT3 Pathway
Source: Int J Mol Sci. 2025 Jan 26;26(3):1070. doi: 10.3390/ijms26031070 (PMC11817063; doi:10.3390/ijms26031070)
Supplement: Supplementary file 1 [file ijms-26-01070-s001.zip]

Archive with 2 entries (2 files):
- Figure S1.(1).pdf
- Figure S2(1).pdf
